# Supplementary material for: A Novel Validated UHPLC Method for the Estimation of Rosuvastatin and Its Complete Impurity Profile in Tablet Formulations
Source: Molecules. 2023 Jan 3;28(1):431. doi: 10.3390/molecules28010431 (PMC9824232; doi:10.3390/molecules28010431)
Supplement: Supplementary file 1 [file molecules-28-00431-s001.zip]

Archive with 1 entries (1 files):
- molecules-2104545-supplementary.pdf
